# Supplementary material for: A Novel Human Anti-FV mAb as a Potential Tool for Diagnostic and Coagulation Inhibitory Approaches
Source: Int J Mol Sci. 2025 Mar 18;26(6):2721. doi: 10.3390/ijms26062721 (PMC11943385; doi:10.3390/ijms26062721)
Supplement: Supplementary file 1 [file ijms-26-02721-s001.zip]

Archive with 1 entries (1 files):
- ijms-3462311-supplementary.pdf
